# Supplementary material for: Synergism in Two-Component Insecticides with Dillapiole against Fall Armyworm
Source: Plants (Basel). 2023 Aug 24;12(17):3042. doi: 10.3390/plants12173042 (PMC10489978; doi:10.3390/plants12173042)
Supplement: Supplementary file 1 [file plants-12-03042-s001.zip]

Archive with 1 entries (1 files):
- plants-2554530-supplementary.pdf
